# Supplementary material for: Construction of PIK3C3 Transgenic Pig and Its Pathogenesis of Liver Damage
Source: Life (Basel). 2022 Apr 24;12(5):630. doi: 10.3390/life12050630 (PMC9146193; doi:10.3390/life12050630)
Supplement: Supplementary file 1 [file life-12-00630-s001.zip]

Archive with 1 entries (1 files):
- life-1592413-supplementary.pdf
